# Supplementary material for: E2F1-induced upregulation of long noncoding RNA LINC00668 predicts a poor prognosis of gastric cancer and promotes cell proliferation through epigenetically silencing of CKIs
Source: Oncotarget. 2015 Dec 23;7(17):23212–26. doi: 10.18632/oncotarget.6745 (PMC5029621; doi:10.18632/oncotarget.6745)
Supplement: Supplementary file 2 [file oncotarget-07-23212-s002.xls]

## Sheet: Sheet1
Supplementary Table S1
GENE	Forward primer	Reverse primer
human qRT-PCR
LINC00668	GGGTCCAAGGGATCTGCAAG	CCGCCCAAGATTCCTCTAGC
p15	GGACTAGTGGAGAAGGTGCG	GGGCGCTGCCCATCATCATG
p16	CACCGAATAGTTACGGTCGG	GCACGGGTCGGGTGAGAGTG
p21	GTCCACTGGGCCGAAGAG	TGCGTTCACAGGTGTTTCTG
p27	TGCAACCGACGATTCTTCTACTCAA	CAAGCAGTGATGTATCTGATAAACAAGG
p57	CTAGCCAGCAGGCATCGAG	GTGGTGGACTCTTCTGCGTC
ANRIL	TGCTCTATCCGCCAATCAGG	GGGCCTCAGTGGCACATACC
HOTAIR	CAGTGGGGAACTCTGACTCG	GTGCCTGGTGCTCTCTTACC
β-actin	CTGGGACGACATGGAGAAAA	AAGGAAGGCTGGAAGAGTGC
GAPDH	AGCCACATCGCTCAGACAC	GCCCAATACGACCAAATCC
U6	CTCGCTTCGGCAGCACA	AACGCTTCACGAATTTGCGT
ChIP primers
LINC00668	GCACCTGTCATTGCAATTCC	CTGTGTCTAACTTAGTGGCTC
p15	TCTGGTAAGGGTGTGCTGTG	AAAACTCCTCTGTGGCATGTG
p16	AGGGGAAGGAGAGAGCAGTC	GGGTGTTTGGTGTCATAGGG
p21	GCCTTCCTCACATCCTCC	CAAGAGTGCCCAGTCCAG
p27	CCGCGTCTACTCCTGGCTA	GCAGTGGGCAATGGTTCG
p57	TCCATCTACTGGGCAGGGTG	ACAGGGGTCAGCTCCACTCT
HOXA9	TGACCTTGAATGGCCCAAAG	CTGGTCACAGCAGGTAGGGTTAG
To clone LINC00668 promoter or make deletions
LINC00668-p-full length-Kpn1-F	CGGGGTACCCCCAGGAGACAGAGGTTGC
LINC00668-p-deletion-Kpn1-F	CGGGGTACCTAGTGTGCTTTTTGGCTGCTAAT
LINC00668-p-Xho1-R	CCGCTCGAGGCAGACGCTCTCACCTTAGC
To clone ANRIL promoter
ANRIL-promoter-Kpn1-F	CGGGGTACCTACCGGTCACAGTGGCTAAAC
ANRIL-promoter-Xho1-R	CCGCTCGAGATAAGGGGAATAGGGGAGC
Sequences cloned into pENTR™/U6 vector	Forward primer	Reverse primer
shCtrl	CACCGTTCTCCGAACGTGTCACGTTTCAAGAGAACGTGACACGTTCGGAGAATTTTTTG	GATCCAAAAAATTCTCCGAACGTGTCACGTTCTCTTGAAACGTGACACGTTCGGAGAAC
shLINC00668	CACCGAATCTTGGGCGGTCTGAACGAATTCAGACCGCCCAAGATTC	AAAAGAATCTTGGGCGGTCTGAATTCGTTCAGACCGCCCAAGATTC
